# Supplementary material for: The pathogenic and clinical characteristics of severe fever with thrombocytopenia syndrome patients with co-infections
Source: Front Cell Infect Microbiol. 2023 Dec 1;13:1298050. doi: 10.3389/fcimb.2023.1298050 (PMC10722497; doi:10.3389/fcimb.2023.1298050)
Supplement: Supplementary file 1 [file Table_1.xlsx]

## Sheet: Supplemental Table 1
Supplementary Table 1. The microbial and antibiotic susceptibility testing results of SFTS patients with infections
Patient ID	Positive microbial testing methods	G test	GM test	Source of strains	Species distribution		Drug sensitivity	Kirby-Bauer test (mm)																																					Broth microdilution method (MIC, mg/L)
					Bacteria	Fungi	Drug sensitivity	AMP	CZO	CXM	AMC	SXT	CTX	CIP	GEN	AMK	IPM	CAZ	ATM	CHL	PIP	FOX	OXA	PEN	ERY	VAN	CLI	TEC	NIT	CSL	LVX	FEP	TZP	MEM	MNO	SAM	FOS	RIF	LNZ	MFX	CRO	TOB	TGC	CZA	VAN	PEN	CRO	MEM	IPM
p1	Cultivation	Positive	Positive	Blood	S. mitis								32							29					6	21	6				6								34		30					0.125
				Blood	G. adiacens								32												6	21	6				6								34		30					0.125
				Urine	E. coli		MDRO	6	6	6	20	6	6	6	16	17	24	19	16		6	23							19	23	10	17	24	25	19	17	26					14	20
p2	Cultivation	Negative	Negative	Urine	E. coli		MDRO	6	15	21	15	28	30	6	6	18	26	15	30		6	24							20	23	11	30	18	30		6	30					11	21
				Sputum	K. pneumoniae		MDRO	6	22	20	18	6	28	18	17	17	23		28		17	21								23	21	28	21	24	15	10						15	17
				Blood	K. pneumoniae			6	23	22	22	24	29	19	18	20	26	17	31		22	24								28	20	30	24	29		18						17	20
p3	Cultivation	Negative	Positive	Blood		A. adiacens							32							30					40	26	20				34								35		32					2
				Sputum, BALF		A. fumigatus
				Sputum, BALF		A. flavus
				Sputum	A. baumannii		CRAB					6		6	6	18	6	6	6		6									6	6	6	6	6	17	6						6	15
p4	Cultivation	Positive	Positive	Sputum		A. flavus
				BALF		A. terreus
				BALF	A. baumannii		CRAB					6		6	6	6	6	6	8		6									8	8	8	6	6	15	6						6	15
				Sputum	A. baumannii		CRAB					6		6	6	6	7	6	6		6									10	12	10	6	7	16	6						6	17
				Sputum, BALF		A. fumigatus
p5	Cultivation	Positive	Positive	Sputum		A. fumigatus
				Sputum		A. flavus
				Sputum	S. aureus				6	6		25			6							6	6	6	25		26	15			6					6	23	6	26			6	17		1
p6	Cultivation	Negative	Negative	Sputum		A. flavus
p7	Cultivation	Positive	Positive	BALF, Feces		C. tropicalis
				Sputum, BALF	S. maltophilia							24																			27				26
p8	Cultivation	Positive	Positive	Sputum, BALF		C. albicans
				Sputum, BALF	A. baumannii		CRAB					6		6	6	6	6	6			6									6	6	6	6	6	15	6						6	16
p9	Cultivation	Positive	Negative	Sputum	A. baumannii		CRAB					12		6	6	19	6	6	6		6									13	6	6	6	6	11	6						16	13
				Sputum		C. albicans
p10	Cultivation	Negative	Negative	BALF		C. parapsilosis
				BALF		A. fumigatus
				BALF	K. pneumoniae		CRKPN	6	6	6	6	6	6	6	6	6	6	6	6		6	6								6	6	6	6	6	8	6						6	13	24				>32	>32
p11	Cultivation	Negative	Positive	BALF		A. fumigatus
				BALF		C. albicans
				BALF	K. pneumoniae		CRKPN	6	6	6	6	6	6	6	6	6	6	6	6		6	6								6	6	6	6	6	12	6						6	15	25				>32	>32
p12	NGS	Negative	Negative	Blood		A. flavus
				Blood		A. fumigatus
p13	Cultivation	Negative	Negative	Blood	A. baumannii		CRAB					6		6	6	16	6	6			6									6	11	6	6	6	15	6						6	16
p14	Cultivation	Negative	Negative	Blood	S. pneumoniae																		6		6	26	6				25									30						1.5	1.5
p15	Cultivation	Negative	Negative	Blood		C. albicans
p16	Cultivation	Negative	Positive	Blood	S. hominis		MRSCN					6			26							17	6	6	6		6				6						23	36	32			26	24		0.75
p17	Cultivation	Negative	Negative	Blood	S. hominis		Not tested
p18	Cultivation	Negative	Negative	Blood	S. aureus							25			24							25	18	14	25		25				18						28	30	25			22	23		0.75
p19	NGS	Negative	Negative	Blood	K. pneumoniae		Not tested
p20	Cultivation	Negative	Negative	Blood	K. pneumoniae		MDRO	6	6	6	18	6	6	6	18	19	29	14	6		6	23								24	13	15	24	30		13						8	19
p21	Cultivation	Negative	Negative	Sputum		C. glabrata
p22	Cultivation	Negative	Negative	Sputum	S. maltophilia							28																			26				26
p23	Cultivation	Negative	Negative	Secretions		C. parapsilosis
p24	Cultivation	Negative	Negative	Bone marrow	S. hominis		Not tested
p25	Cultivation	Negative	Negative	Bone marrow	S. epidermidis		Not tested
p26	Cultivation	Negative	Negative	Urine		C. tropicalis
p27	Cultivation	Negative	Negative	Drainage	E. coli			6	20	20	18	24	30	23	17	18	28	28	30		16	23								26	24	30	26	30	16							15	20
p28	Cultivation	Negative	Negative	Sputum		A. fumigatus
p29	Cultivation	Negative	Negative	Sputum		A. fumigatus
p30	Cultivation	Negative	Positive	Sputum		A. fumigatus
p31	Cultivation	Negative	Negative	Sputum		A. fumigatus
p32	Cultivation	Negative	Negative	Sputum		A. fumigatus
p33	Cultivation	Negative	Negative	Sputum		A. fumigatus
p34	Cultivation	Negative	Negative	Sputum		A. fumigatus
p35	Cultivation	Negative	Positive	BALF		A. fumigatus
p36	Cultivation	Positive	Negative	BALF		A. fumigatus
p37	GM test	Negative	Positive
p38	GM test	Negative	Positive
p39	GM test	Negative	Positive
p40	GM test	Negative	Positive
p41	GM test	Negative	Positive
p42	GM test	Negative	Positive
p43	GM test	Negative	Positive
Abbreviations: SFTS, severe fever with thrombocytopenia syndrome; NGS, next-generation sequencing; G, (1, 3)-β-D-glucan; GM, galactomannan; BALF, bronchoalveolar lavage fluid; A. fumigatus, Aspergillus fumigatus; C. albicans, Candida albicans; C. tropicalis, Candida tropicalis; A. terreus, Aspergillus terreus; A. flavus, Aspergillus flavus; C. parapsilosis; Candida parapsilosis; C. glabrata, Cand…
[truncated: 6 more columns]
